# Supplementary material for: 2-[(1R*,4R*)-1,4-Dihy­droxy­cyclo­hex­yl]acetic acid
Source: Acta Crystallogr Sect E Struct Rep Online. 2011 Mar 26;67(Pt 4):o968. doi: 10.1107/S1600536811010397 (PMC3100032; doi:10.1107/S1600536811010397)
Supplement: Supplementary file 1 [file e-67-0o968-sup1.cif]

##############################################################################
###                                                                        ###
###        Electronic paper (Acta Crystallographica Section E)             ###
###                                                                        ###
##############################################################################
#                                                                            #
# This CIF contains the data in a paper accepted for publication in Acta     #
# Crystallographica Section E. It conforms to the requirements of Notes      #
# for Authors for Section E, and has been peer reviewed under the auspices   #
# of the IUCr Commission on Journals.                                        #
#                                                                            #
# Full details of the Crystallographic Information File format               #
# are given in the paper "The Crystallographic Information File (CIF):       #
# a New Standard Archive File for Crystallography" by S. R. Hall, F. H.      #
# Allen and I. D. Brown [Acta Cryst. (1991), A47, 655-685].                  #
#                                                                            #
# The current version of the core CIF dictionary is obtainable from          #
# ftp://ftp.iucr.org/pub/cif_core.dic. The current version number is 2.4.    #
#                                                                            #
# Software is freely available for graphical display of the structure(s) in  #
# this CIF.  For information consult the CIF home page http://www.iucr.org/  #
# cif/home.html                                                              #
#                                                                            #
# This file may be used for bona fide research purposes within the           #
# scientific community so long as proper attribution is given to the journal # 
# article from which it was obtained.                                        #
#                                                                            #
##############################################################################
                                             
data_global
_audit_creation_method     ?
_journal_date_recd_electronic     2011-03-19
_journal_date_accepted     2011-03-19
_journal_name_full     'Acta Crystallographica, Section E'
_journal_year     2011
_journal_volume     67
_journal_issue      4
_journal_page_first     o968
_journal_page_last     o968
_journal_paper_category     QO
_journal_coeditor_code     HB5819
_publ_contact_author
;
Muhammad Nawaz Tahir
University of Sargodha
Department of Physics
Sargodha
Pakistan
;
_publ_contact_author_email     'dmntahir_uos@yahoo.com'
_publ_contact_author_fax     '0092 48 32 22 121'
_publ_contact_author_phone     '0092 48 92 30 914'
_publ_section_title
;
2-[(1<i>R</i>*,4<i>R</i>*)-1,4-Dihydroxycyclohexyl]acetic acid
;
loop_
    _publ_author_name
    _publ_author_address
    'Mohammad Arfan'
;
Institute of Chemical Sciences
University of Peshawar
Peshawar
Pakistan
;
    'Syed Hamid Hussain'
;
Institute of Chemical Sciences
University of Peshawar
Peshawar
Pakistan
;
    'Tahir, M. Nawaz'
;
Department of Physics
University of Sargodha
Sargodha
Pakistan
;
    'Jamal Rafique'
;
Institute of Chemical Sciences
University of Peshawar
Peshawar
Pakistan
;
    'Farzana Shaheen'
;
International Centre for Chemical and Biological Sciences
HEJ Research Institute of Chemistry
University of Karachi
Pakistan
;
data_I
_audit_creation_method     SHELXL-97
_chemical_name_systematic
;
2-[(1<i>R</i>*,4<i>R</i>*)-1,4-dihydroxycyclohexyl]acetic acid
;
_chemical_name_common     ?
_chemical_formula_moiety     'C8 H14 O4'
_chemical_formula_sum     'C8 H14 O4'
_chemical_formula_iupac     'C8 H14 O4'
_chemical_formula_weight     174.19
_symmetry_cell_setting     triclinic
_symmetry_space_group_name_H-M     'P 1'
_symmetry_space_group_name_Hall     'P 1'
loop_
    _symmetry_equiv_pos_as_xyz
    'x, y, z'
_cell_length_a     5.7301(4)
_cell_length_b     6.3493(3)
_cell_length_c     6.4964(4)
_cell_angle_alpha     92.863(2)
_cell_angle_beta     97.2230(10)
_cell_angle_gamma     108.258(2)
_cell_volume     221.67(2)
_cell_formula_units_Z     1
_cell_measurement_reflns_used     933
_cell_measurement_theta_min     3.18
_cell_measurement_theta_max     28.38
_cell_measurement_temperature     296(2)
_exptl_crystal_description     needle
_exptl_crystal_colour     Colorless
_exptl_crystal_size_max     0.28
_exptl_crystal_size_mid     0.12
_exptl_crystal_size_min     0.10
_exptl_crystal_density_diffrn     1.305
_exptl_crystal_density_meas     ?
_exptl_crystal_density_method     'not measured'
_exptl_crystal_F_000     94
_exptl_absorpt_coefficient_mu     0.104
_exptl_absorpt_correction_type     multi-scan
_exptl_absorpt_process_details     '(SADABS; Bruker, 2005)'
_exptl_absorpt_correction_T_min     0.935
_exptl_absorpt_correction_T_max     0.965
_exptl_special_details
;
;
_diffrn_ambient_temperature     296(2)
_diffrn_radiation_type     MoK\a
_diffrn_radiation_wavelength     0.71073
_diffrn_radiation_source     'fine-focus sealed tube'
_diffrn_radiation_monochromator     graphite
_diffrn_measurement_device_type     'Bruker Kappa APEXII CCD'
_diffrn_measurement_method     \w
_diffrn_detector_area_resol_mean     7.50
_diffrn_reflns_number     3664
_diffrn_reflns_av_R_equivalents     0.0253
_diffrn_reflns_av_sigmaI/netI     0.0307
_diffrn_reflns_theta_min     3.18
_diffrn_reflns_theta_max     28.38
_diffrn_reflns_theta_full     28.38
_diffrn_measured_fraction_theta_max     0.979
_diffrn_measured_fraction_theta_full     0.979
_diffrn_reflns_limit_h_min     -7
_diffrn_reflns_limit_h_max     7
_diffrn_reflns_limit_k_min     -8
_diffrn_reflns_limit_k_max     8
_diffrn_reflns_limit_l_min     -8
_diffrn_reflns_limit_l_max     8
_diffrn_standards_number     0
_diffrn_standards_interval_count     ?
_diffrn_standards_interval_time     ?
_diffrn_standards_decay_%     ?
_refine_special_details
;
Refinement of <i>F</i>^2^ against ALL reflections. The weighted <i>R</i>-factor
<i>wR</i> and goodness of fit <i>S</i> are based on <i>F</i>^2^, conventional
<i>R</i>-factors <i>R</i> are based on <i>F</i>, with <i>F</i> set to zero for
negative <i>F</i>^2^. The threshold expression of <i>F</i>^2^ >
\s(<i>F</i>^2^) is used only for calculating <i>R</i>-factors(gt) <i>etc</i>.
and is not relevant to the choice of reflections for refinement.
<i>R</i>-factors based on <i>F</i>^2^ are statistically about twice as large
as those based on <i>F</i>, and <i>R</i>- factors based on ALL data will be
even larger.
;
_reflns_number_total     1092
_reflns_number_gt     932
_reflns_threshold_expression     I>2\s(I)
_refine_ls_structure_factor_coef     Fsqd
_refine_ls_matrix_type     full
_refine_ls_R_factor_all     0.0445
_refine_ls_R_factor_gt     0.0371
_refine_ls_wR_factor_gt     0.0875
_refine_ls_wR_factor_ref     0.0908
_refine_ls_goodness_of_fit_ref     1.068
_refine_ls_restrained_S_all     1.067
_refine_ls_number_reflns     1092
_refine_ls_number_parameters     118
_refine_ls_number_restraints     0
_refine_ls_hydrogen_treatment     mixed
_refine_ls_weighting_scheme     calc
_refine_ls_weighting_details
         'calc w=1/[\s^2^(Fo^2^)+(0.0539P)^2^+0.0008P] where P=(Fo^2^+2Fc^2^)/3'
_atom_sites_solution_hydrogens     geom
_atom_sites_solution_primary     direct
_atom_sites_solution_secondary     difmap
_refine_ls_shift/su_max     0.000
_refine_ls_shift/su_mean     0.000
_refine_diff_density_max     0.221
_refine_diff_density_min     -0.148
loop_
    _atom_type_symbol
    _atom_type_description
    _atom_type_scat_dispersion_real
    _atom_type_scat_dispersion_imag
    _atom_type_scat_source
    'C' 'C' 0.0033 0.0016
                         'International Tables Vol C Tables 4.2.6.8 and 6.1.1.4'
    'H' 'H' 0.0000 0.0000
                         'International Tables Vol C Tables 4.2.6.8 and 6.1.1.4'
    'O' 'O' 0.0106 0.0060
                         'International Tables Vol C Tables 4.2.6.8 and 6.1.1.4'
_computing_data_collection     'APEX2 (Bruker, 2009)'
_computing_cell_refinement     'SAINT (Bruker, 2009)'
_computing_data_reduction     'SAINT (Bruker, 2009)'
_computing_structure_solution     'SHELXS97 (Sheldrick, 2008)'
_computing_structure_refinement     'SHELXL97 (Sheldrick, 2008)'
_computing_molecular_graphics
                  'ORTEP-3 for Windows (Farrugia, 1997) and PLATON (Spek, 2009)'
_computing_publication_material
;
WinGX (Farrugia, 1999) and PLATON (Spek, 2009)
;
loop_
    _atom_site_type_symbol
    _atom_site_label
    _atom_site_fract_x
    _atom_site_fract_y
    _atom_site_fract_z
    _atom_site_U_iso_or_equiv
    _atom_site_thermal_displace_type
    _atom_site_calc_flag
    _atom_site_refinement_flags
    _atom_site_occupancy
    _atom_site_disorder_assembly
    _atom_site_disorder_group
    O O1 -0.1847(3) 0.0914(3) -0.1705(3) 0.0440(5) Uani . . 1.000 . -16
    O O2 0.1853(4) 0.0521(4) -0.1685(4) 0.0773(9) Uani . . 1.000 . -16
    O O3 0.6317(3) 0.6910(3) 0.6378(3) 0.0431(5) Uani . . 1.000 . -16
    O O4 0.5902(3) 0.4332(3) -0.0313(2) 0.0359(5) Uani . . 1.000 . -16
    C C1 0.0589(4) 0.1643(4) -0.1287(3) 0.0417(7) Uani . . 1.000 . -16
    C C2 0.1589(4) 0.4007(4) -0.0290(4) 0.0401(7) Uani . . 1.000 . -16
    C C3 0.4158(4) 0.4631(3) 0.1003(3) 0.0304(6) Uani . . 1.000 . -16
    C C4 0.4181(4) 0.3231(3) 0.2851(3) 0.0382(7) Uani . . 1.000 . -16
    C C5 0.6749(5) 0.3888(4) 0.4164(4) 0.0414(7) Uani . . 1.000 . -16
    C C6 0.7759(4) 0.6356(4) 0.4899(3) 0.0391(7) Uani . . 1.000 . -16
    C C7 0.7640(4) 0.7782(4) 0.3096(4) 0.0379(7) Uani . . 1.000 . -16
    C C8 0.5067(4) 0.7087(3) 0.1812(3) 0.0341(7) Uani . . 1.000 . -16
    H H1 -0.238(5) -0.036(5) -0.231(5) 0.0528 Uiso . . 1.000 . -16
    H H2A 0.04354 0.42391 0.05989 0.0481 Uiso . . 1.000 . -16
    H H2B 0.16539 0.50069 -0.13778 0.0481 Uiso . . 1.000 . -16
    H H3 0.627(5) 0.610(5) 0.740(5) 0.0517 Uiso . . 1.000 . -16
    H H4 0.556(5) 0.301(5) -0.077(4) 0.0430 Uiso . . 1.000 . -16
    H H4A 0.29895 0.34223 0.37184 0.0458 Uiso . . 1.000 . -16
    H H4B 0.36752 0.16699 0.23368 0.0458 Uiso . . 1.000 . -16
    H H5A 0.66520 0.30369 0.53680 0.0497 Uiso . . 1.000 . -16
    H H5B 0.78917 0.35099 0.33472 0.0497 Uiso . . 1.000 . -16
    H H6 0.94896 0.67271 0.55625 0.0469 Uiso . . 1.000 . -16
    H H7A 0.80965 0.93295 0.36434 0.0455 Uiso . . 1.000 . -16
    H H7B 0.88352 0.76609 0.22023 0.0455 Uiso . . 1.000 . -16
    H H8A 0.51074 0.79800 0.06399 0.0409 Uiso . . 1.000 . -16
    H H8B 0.39057 0.73763 0.26622 0.0409 Uiso . . 1.000 . -16
loop_
    _atom_site_aniso_label
    _atom_site_aniso_U_11
    _atom_site_aniso_U_22
    _atom_site_aniso_U_33
    _atom_site_aniso_U_12
    _atom_site_aniso_U_13
    _atom_site_aniso_U_23
    O1 0.0402(9) 0.0388(9) 0.0490(10) 0.0100(7) 0.0025(7) -0.0051(7)
    O2 0.0475(11) 0.0688(13) 0.1084(19) 0.0249(10) -0.0090(11) -0.0466(13)
    O3 0.0573(10) 0.0406(9) 0.0293(8) 0.0122(7) 0.0094(7) 0.0006(7)
    O4 0.0380(8) 0.0414(9) 0.0320(8) 0.0167(7) 0.0106(6) 0.0001(7)
    C1 0.0380(12) 0.0476(12) 0.0379(12) 0.0158(10) -0.0004(9) -0.0073(10)
    C2 0.0357(11) 0.0408(12) 0.0448(13) 0.0158(9) 0.0042(10) -0.0056(10)
    C3 0.0343(10) 0.0324(10) 0.0265(10) 0.0126(8) 0.0087(8) 0.0002(8)
    C4 0.0492(12) 0.0295(10) 0.0346(12) 0.0093(9) 0.0103(10) 0.0032(9)
    C5 0.0574(14) 0.0424(12) 0.0315(12) 0.0253(11) 0.0073(10) 0.0079(9)
    C6 0.0381(11) 0.0468(13) 0.0322(12) 0.0151(10) 0.0025(9) 0.0006(9)
    C7 0.0422(12) 0.0336(10) 0.0352(12) 0.0069(9) 0.0097(9) 0.0024(9)
    C8 0.0412(12) 0.0311(10) 0.0322(12) 0.0138(9) 0.0076(9) 0.0045(9)
_geom_special_details
;
Bond distances, angles <i>etc</i>. have been calculated using the rounded
fractional coordinates. All su's are estimated from the variances of the
(full) variance-covariance matrix. The cell e.s.d.'s are taken into account in
the estimation of distances, angles and torsion angles
;
loop_
    _geom_bond_atom_site_label_1
    _geom_bond_atom_site_label_2
    _geom_bond_site_symmetry_1
    _geom_bond_site_symmetry_2
    _geom_bond_distance
    _geom_bond_publ_flag
    O1 C1 . . 1.313(3) no
    O2 C1 . . 1.205(3) no
    O3 C6 . . 1.441(3) no
    O4 C3 . . 1.443(3) no
    O1 H1 . . 0.83(3) no
    O3 H3 . . 0.86(3) no
    O4 H4 . . 0.83(3) no
    C1 C2 . . 1.507(3) no
    C2 C3 . . 1.523(3) no
    C3 C8 . . 1.523(3) no
    C3 C4 . . 1.530(3) no
    C4 C5 . . 1.527(4) no
    C5 C6 . . 1.519(3) no
    C6 C7 . . 1.524(3) no
    C7 C8 . . 1.520(3) no
    C2 H2A . . 0.9700 no
    C2 H2B . . 0.9700 no
    C4 H4A . . 0.9700 no
    C4 H4B . . 0.9700 no
    C5 H5A . . 0.9700 no
    C5 H5B . . 0.9700 no
    C6 H6 . . 0.9800 no
    C7 H7A . . 0.9700 no
    C7 H7B . . 0.9700 no
    C8 H8A . . 0.9700 no
    C8 H8B . . 0.9700 no
loop_
    _geom_angle_atom_site_label_1
    _geom_angle_atom_site_label_2
    _geom_angle_atom_site_label_3
    _geom_angle_site_symmetry_1
    _geom_angle_site_symmetry_2
    _geom_angle_site_symmetry_3
    _geom_angle
    _geom_angle_publ_flag
    C1 O1 H1 . . . 112(2) no
    C6 O3 H3 . . . 111(2) no
    C3 O4 H4 . . . 112(2) no
    O1 C1 O2 . . . 122.7(2) no
    O1 C1 C2 . . . 112.7(2) no
    O2 C1 C2 . . . 124.7(2) no
    C1 C2 C3 . . . 114.80(19) no
    O4 C3 C8 . . . 106.40(17) no
    O4 C3 C4 . . . 109.61(17) no
    C4 C3 C8 . . . 109.02(15) no
    C2 C3 C4 . . . 112.02(18) no
    C2 C3 C8 . . . 110.55(18) no
    O4 C3 C2 . . . 109.09(17) no
    C3 C4 C5 . . . 111.86(18) no
    C4 C5 C6 . . . 112.5(2) no
    O3 C6 C7 . . . 107.08(19) no
    O3 C6 C5 . . . 110.6(2) no
    C5 C6 C7 . . . 111.52(18) no
    C6 C7 C8 . . . 112.19(19) no
    C3 C8 C7 . . . 112.17(18) no
    C1 C2 H2A . . . 109.00 no
    C1 C2 H2B . . . 109.00 no
    C3 C2 H2A . . . 109.00 no
    C3 C2 H2B . . . 109.00 no
    H2A C2 H2B . . . 108.00 no
    C3 C4 H4A . . . 109.00 no
    C3 C4 H4B . . . 109.00 no
    C5 C4 H4A . . . 109.00 no
    C5 C4 H4B . . . 109.00 no
    H4A C4 H4B . . . 108.00 no
    C4 C5 H5A . . . 109.00 no
    C4 C5 H5B . . . 109.00 no
    C6 C5 H5A . . . 109.00 no
    C6 C5 H5B . . . 109.00 no
    H5A C5 H5B . . . 108.00 no
    O3 C6 H6 . . . 109.00 no
    C5 C6 H6 . . . 109.00 no
    C7 C6 H6 . . . 109.00 no
    C6 C7 H7A . . . 109.00 no
    C6 C7 H7B . . . 109.00 no
    C8 C7 H7A . . . 109.00 no
    C8 C7 H7B . . . 109.00 no
    H7A C7 H7B . . . 108.00 no
    C3 C8 H8A . . . 109.00 no
    C3 C8 H8B . . . 109.00 no
    C7 C8 H8A . . . 109.00 no
    C7 C8 H8B . . . 109.00 no
    H8A C8 H8B . . . 108.00 no
loop_
    _geom_torsion_atom_site_label_1
    _geom_torsion_atom_site_label_2
    _geom_torsion_atom_site_label_3
    _geom_torsion_atom_site_label_4
    _geom_torsion_site_symmetry_1
    _geom_torsion_site_symmetry_2
    _geom_torsion_site_symmetry_3
    _geom_torsion_site_symmetry_4
    _geom_torsion
    _geom_torsion_publ_flag
    O1 C1 C2 C3 . . . . 156.30(19) no
    O2 C1 C2 C3 . . . . -24.2(3) no
    C1 C2 C3 O4 . . . . 59.4(2) no
    C1 C2 C3 C4 . . . . -62.1(2) no
    C1 C2 C3 C8 . . . . 176.07(18) no
    O4 C3 C4 C5 . . . . 59.7(2) no
    C2 C3 C4 C5 . . . . -179.04(19) no
    C8 C3 C4 C5 . . . . -56.4(2) no
    O4 C3 C8 C7 . . . . -61.2(2) no
    C2 C3 C8 C7 . . . . -179.47(19) no
    C4 C3 C8 C7 . . . . 57.0(2) no
    C3 C4 C5 C6 . . . . 54.8(3) no
    C4 C5 C6 O3 . . . . 67.6(2) no
    C4 C5 C6 C7 . . . . -51.4(3) no
    O3 C6 C7 C8 . . . . -69.5(2) no
    C5 C6 C7 C8 . . . . 51.6(3) no
    C6 C7 C8 C3 . . . . -55.6(2) no
loop_
    _geom_hbond_atom_site_label_D
    _geom_hbond_atom_site_label_H
    _geom_hbond_atom_site_label_A
    _geom_hbond_site_symmetry_A
    _geom_hbond_distance_DH
    _geom_hbond_distance_HA
    _geom_hbond_distance_DA
    _geom_hbond_angle_DHA
    _geom_hbond_publ_flag
    O1 H1 O3 1_444 0.83(3) 1.78(3) 2.608(3) 177(3) yes
    O3 H3 O4 1_556 0.86(3) 1.90(3) 2.756(2) 175(3) yes
    O4 H4 O1 1_655 0.83(3) 2.39(3) 3.007(3) 131(3) yes
    O4 H4 O2 . 0.83(3) 2.20(3) 2.789(3) 128(3) yes
    C5 H5A O1 1_656 0.97 2.60 3.511(3) 157 yes
