# Supplementary material for: 2-[(1R*,4R*)-1,4-Dihy­droxy­cyclo­hex­yl]acetic acid
Source: Acta Crystallogr Sect E Struct Rep Online. 2011 Mar 26;67(Pt 4):o968. doi: 10.1107/S1600536811010397 (PMC3100032; doi:10.1107/S1600536811010397)
Supplement: Supplementary file 2 [file e-67-0o968-Isup2.hkl]

#
# h,k,l, Fc-squared, Fo-squared, sigma(Fo-squared) and status flag
#
data_I
_shelx_title ' NEWR_0m in P1'
_shelx_refln_list_code          4
_shelx_F_calc_maximum       31.22
_exptl_crystal_F_000        94.00
_reflns_d_resolution_high  0.7477
 
loop_
 _symmetry_equiv_pos_as_xyz
 'x, y, z'
 
_cell_length_a     5.7301
_cell_length_b     6.3493
_cell_length_c     6.4964
_cell_angle_alpha  92.863
_cell_angle_beta   97.223
_cell_angle_gamma 108.258
 
_shelx_F_squared_multiplier     1.000
 
loop_
 _refln_index_h
 _refln_index_k
 _refln_index_l
 _refln_F_squared_calc
 _refln_F_squared_meas
 _refln_F_squared_sigma
 _refln_observed_status
   1   0   0      395.46      355.63      5.61 o
   2   0   0      134.63      127.05      1.09 o
   3   0   0       65.07       70.97      0.74 o
   4   0   0        5.67        5.77      0.19 o
   5   0   0       27.87       26.95      0.69 o
   6   0   0        1.13        1.31      0.19 o
   7   0   0        0.69        1.33      0.49 o
  -7   1   0        5.04        5.86      1.63 o
  -6   1   0       10.29       10.95      0.60 o
  -5   1   0        1.95        1.84      0.17 o
  -4   1   0       43.21       43.99      0.62 o
  -3   1   0       16.43       16.03      0.26 o
  -2   1   0       95.26       89.31      0.82 o
   0   1   0      254.50      245.33      1.98 o
   2   1   0       50.02       53.32      1.60 o
   3   1   0       37.23       35.57      0.65 o
   4   1   0       11.69       10.66      0.36 o
   5   1   0        7.52        6.86      0.29 o
   6   1   0        0.59        0.46      0.13 o
  -7   2   0        8.72        8.82      1.07 o
  -6   2   0        0.62        0.60      0.30 o
  -5   2   0       21.56       21.78      0.51 o
  -4   2   0       25.11       24.91      0.40 o
  -3   2   0       11.58       11.69      0.24 o
  -2   2   0       69.59       69.77      0.76 o
  -1   2   0        5.50        5.18      0.21 o
   0   2   0        6.09        6.60      0.11 o
   1   2   0      236.03      241.05      4.09 o
   3   2   0       21.97       22.92      1.08 o
   4   2   0       26.69       26.64      1.25 o
   5   2   0        0.62        0.92      0.34 o
   6   2   0        0.90        1.08      0.17 o
  -7   3   0        0.17       -0.21      0.32 o
  -6   3   0        8.47        7.79      0.66 o
  -5   3   0       14.89       16.52      0.44 o
  -4   3   0        2.09        2.03      0.18 o
  -3   3   0       13.68       15.46      0.37 o
  -2   3   0       46.25       47.54      0.56 o
  -1   3   0       84.37       84.83      0.84 o
   0   3   0      485.59      506.99      4.86 o
   1   3   0       25.76       27.21      0.53 o
   3   3   0       15.01       16.31      0.98 o
   4   3   0        7.44        7.82      0.82 o
   5   3   0        1.41        1.59      0.46 o
  -7   4   0        0.10        0.29      0.38 o
  -6   4   0        0.57        0.46      0.24 o
  -5   4   0        3.46        3.67      0.46 o
  -4   4   0       14.48       13.41      0.40 o
  -3   4   0       14.20       16.08      0.52 o
  -2   4   0       34.24       33.98      0.60 o
  -1   4   0        5.14        5.88      0.22 o
   0   4   0       30.96       32.50      0.54 o
   1   4   0       43.46       39.13      0.93 o
   2   4   0       55.18       51.88      0.84 o
   3   4   0        6.77        6.78      0.82 o
   4   4   0        1.07        0.87      0.37 o
   5   4   0        0.02        0.40      0.36 o
  -7   5   0        1.22        1.37      0.65 o
  -6   5   0        2.17        1.97      0.44 o
  -5   5   0       29.42       29.21      0.95 o
  -4   5   0        1.43        1.14      0.22 o
  -3   5   0        5.41        5.04      0.34 o
  -2   5   0       23.16       23.54      0.52 o
  -1   5   0        9.61        9.39      0.46 o
   0   5   0        5.08        4.50      0.28 o
   1   5   0        8.13        7.30      0.32 o
   2   5   0        6.78        6.25      0.28 o
   3   5   0        2.74        2.24      0.25 o
   4   5   0        0.55        0.77      0.42 o
  -6   6   0        7.63        7.48      0.79 o
  -5   6   0       14.31       12.01      1.49 o
  -4   6   0        3.05        2.83      0.47 o
  -3   6   0        3.00        3.34      0.40 o
  -2   6   0       36.47       32.08      1.19 o
  -1   6   0        3.00        3.05      0.35 o
   0   6   0        0.92        1.02      0.20 o
   1   6   0        4.16        3.59      0.30 o
   2   6   0        0.43        0.60      0.16 o
  -6   7   0        7.68        6.12      0.78 o
  -5   7   0        0.86        0.82      0.39 o
  -4   7   0        1.32        1.26      0.40 o
  -3   7   0        9.73        8.01      0.57 o
  -2   7   0        1.24        0.90      0.29 o
  -1   7   0        2.52        2.64      0.64 o
   0   7   0        0.11        0.10      0.21 o
   1   7   0        6.19        6.85      0.53 o
  -4   8   0        0.65        1.13      0.59 o
  -3   8   0        0.01       -0.02      0.33 o
  -2   8   0        1.17        1.92      0.42 o
  -1   8   0        4.32        5.45      0.59 o
   0   8   0        1.72        1.22      0.46 o
   0  -8   1        1.38        2.08      0.39 o
   1  -8   1        9.23       10.26      0.78 o
   2  -8   1        4.71        4.78      0.57 o
   3  -8   1        0.23        0.26      0.38 o
   4  -8   1        0.18        0.67      0.51 o
  -2  -7   1        0.91        0.88      0.36 o
  -1  -7   1        1.63        1.74      0.41 o
   0  -7   1        9.65       10.72      0.66 o
   1  -7   1        7.04        7.17      0.78 o
   2  -7   1        2.39        2.63      0.59 o
   3  -7   1        4.07        3.67      0.41 o
   4  -7   1        3.43        4.86      0.65 o
   5  -7   1        9.76       10.65      0.97 o
  -3  -6   1        0.21        0.60      0.23 o
  -2  -6   1        0.85        0.85      0.19 o
  -1  -6   1        5.19        5.66      0.72 o
   0  -6   1        9.84        9.88      0.92 o
   1  -6   1        5.73        6.67      0.45 o
   2  -6   1        9.71       10.71      0.54 o
   3  -6   1        3.32        3.36      0.37 o
   4  -6   1        9.61        8.44      0.76 o
   5  -6   1       30.79       31.68      1.36 o
   6  -6   1        1.69        1.30      0.56 o
  -4  -5   1        0.33        0.60      0.41 o
  -3  -5   1        3.03        2.98      0.21 o
  -2  -5   1       30.52       28.76      0.62 o
  -1  -5   1        7.56        7.23      0.34 o
   0  -5   1        7.34        7.42      0.30 o
   1  -5   1       88.66       88.27      1.64 o
   2  -5   1       10.16       10.60      0.36 o
   3  -5   1        1.42        1.28      0.18 o
   4  -5   1       20.48       21.66      0.64 o
   5  -5   1        0.27        0.32      0.25 o
   6  -5   1        1.01        0.46      0.52 o
   7  -5   1        1.05        1.59      0.70 o
  -5  -4   1        0.07       -0.04      0.33 o
  -4  -4   1        1.81        1.83      0.54 o
  -3  -4   1       26.94       25.85      1.44 o
  -2  -4   1        3.90        3.81      0.17 o
  -1  -4   1        7.30        6.79      0.21 o
   0  -4   1       32.12       32.25      0.55 o
   1  -4   1       44.91       40.65      0.61 o
   2  -4   1       26.66       28.05      0.54 o
   3  -4   1       11.61       11.21      0.32 o
   4  -4   1       10.90       11.09      0.46 o
   5  -4   1        4.46        5.24      0.46 o
   6  -4   1       11.86        9.19      1.53 o
   7  -4   1        1.12        0.56      0.42 o
  -5  -3   1        1.00        0.70      0.33 o
  -4  -3   1        9.77        8.89      0.93 o
  -3  -3   1        6.35        5.52      0.68 o
  -2  -3   1       12.96       12.75      0.38 o
  -1  -3   1        6.39        7.06      0.16 o
   0  -3   1      181.97      178.58      1.54 o
   1  -3   1       22.27       23.05      0.33 o
   2  -3   1       44.01       41.75      0.56 o
   3  -3   1       40.87       42.52      0.63 o
   4  -3   1       11.78       11.56      0.31 o
   5  -3   1       86.61       88.79      1.59 o
   6  -3   1        1.70        1.29      0.39 o
   7  -3   1        2.72        3.62      0.56 o
  -6  -2   1        1.87        1.74      0.27 o
  -5  -2   1        8.73        8.14      0.85 o
  -4  -2   1        7.18        7.07      0.75 o
  -3  -2   1       55.07       51.62      1.85 o
  -2  -2   1       41.29       40.10      0.84 o
  -1  -2   1       54.41       52.20      0.68 o
   0  -2   1       49.07       46.51      0.47 o
   1  -2   1       18.80       19.80      0.28 o
   2  -2   1       88.99       87.69      0.86 o
   3  -2   1       16.26       14.87      0.41 o
   4  -2   1       27.84       27.04      0.43 o
   5  -2   1        3.58        3.49      0.27 o
   6  -2   1        7.40        8.49      0.82 o
   7  -2   1        3.12        3.78      0.54 o
  -6  -1   1        1.40        1.37      0.20 o
  -5  -1   1       34.93       34.72      0.71 o
  -4  -1   1       19.85       19.60      0.33 o
  -3  -1   1       22.15       21.67      0.48 o
  -2  -1   1       64.96       63.90      1.02 o
  -1  -1   1        2.96        2.72      0.09 o
   1  -1   1      139.15      135.66      1.18 o
   2  -1   1       50.78       50.99      0.49 o
   3  -1   1      197.12      204.40      1.89 o
   4  -1   1        6.04        5.42      0.25 o
   5  -1   1        2.65        2.66      0.26 o
   6  -1   1        0.06        0.00      0.23 o
   7  -1   1        0.13        0.04      0.52 o
  -7   0   1        0.44        0.68      0.28 o
  -6   0   1        5.55        5.89      0.57 o
  -5   0   1        2.18        2.69      0.24 o
  -4   0   1       25.50       26.40      0.40 o
  -3   0   1       14.20       13.28      0.21 o
  -2   0   1       15.32       17.10      0.22 o
   0   0   1      140.53      134.96      1.00 o
   1   0   1        5.50        5.35      0.10 o
   2   0   1      493.56      499.32      4.37 o
   3   0   1      151.81      153.70      1.36 o
   4   0   1       13.89       14.87      0.36 o
   5   0   1       11.60       10.51      0.50 o
   6   0   1        0.14        0.44      0.25 o
   7   0   1        2.72        2.83      0.59 o
  -7   1   1        1.18        0.80      0.32 o
  -6   1   1        4.47        4.37      0.44 o
  -5   1   1       16.35       17.03      0.75 o
  -4   1   1      148.45      144.85      1.74 o
  -3   1   1      116.12      115.26      1.05 o
  -2   1   1        8.40        8.16      0.16 o
  -1   1   1      221.95      205.79      1.86 o
   0   1   1       56.70       52.45      0.58 o
   1   1   1      415.21      400.92     10.55 o
   2   1   1      189.41      202.29      4.64 o
   3   1   1       41.41       42.30      0.54 o
   4   1   1        9.63        9.32      0.38 o
   5   1   1        0.51        0.44      0.12 o
   6   1   1        5.23        6.01      0.46 o
  -7   2   1        1.42        1.21      0.36 o
  -6   2   1        3.10        2.69      0.38 o
  -5   2   1      158.57      164.89      2.59 o
  -4   2   1       26.73       27.57      0.52 o
  -3   2   1       38.37       38.47      0.55 o
  -2   2   1       85.04       84.69      1.00 o
  -1   2   1      106.70      107.12      1.20 o
   0   2   1      974.51      998.91     11.31 o
   1   2   1        4.43        4.29      0.16 o
   2   2   1       30.60       28.60      0.65 o
   3   2   1       47.20       44.88      1.01 o
   4   2   1        9.16        7.60      0.71 o
   5   2   1        1.12        1.23      0.16 o
  -7   3   1        0.69        0.65      0.35 o
  -6   3   1        7.74        8.81      1.32 o
  -5   3   1       11.21       11.37      0.37 o
  -4   3   1        6.43        6.11      0.28 o
  -3   3   1       31.57       33.82      0.59 o
  -2   3   1       47.14       43.30      0.61 o
  -1   3   1      153.99      160.74      1.67 o
   0   3   1      115.02      133.87      1.42 o
   1   3   1       20.26       20.30      0.30 o
   2   3   1       12.76       12.25      0.40 o
   3   3   1       55.94       60.01      2.10 o
   4   3   1        3.61        3.50      0.54 o
   5   3   1        0.33        0.40      0.32 o
  -7   4   1        1.53        1.44      0.44 o
  -6   4   1        2.11        2.42      0.40 o
  -5   4   1        0.20       -0.15      0.15 o
  -4   4   1       27.26       24.06      0.55 o
  -3   4   1       13.51       12.71      0.37 o
  -2   4   1       24.79       23.80      0.48 o
  -1   4   1       36.85       39.13      0.58 o
   0   4   1        1.67        1.91      0.15 o
   1   4   1        8.27        8.87      0.24 o
   2   4   1       18.18       18.91      0.38 o
   3   4   1        5.60        7.10      0.81 o
   4   4   1        0.11        0.32      0.34 o
  -7   5   1        0.55        0.90      0.59 o
  -6   5   1        0.29        0.71      0.53 o
  -5   5   1       22.66       24.56      1.07 o
  -4   5   1        8.75        9.92      0.59 o
  -3   5   1       22.43       20.24      0.99 o
  -2   5   1       62.10       59.21      1.05 o
  -1   5   1       25.27       25.47      0.48 o
   0   5   1       20.92       22.62      0.72 o
   1   5   1        4.82        3.21      0.25 o
   2   5   1        0.90        1.26      0.22 o
   4   5   1        2.20        1.44      0.52 o
  -6   6   1        2.75        2.76      0.54 o
  -5   6   1        3.32        2.94      0.60 o
  -4   6   1       11.07       11.36      0.89 o
  -3   6   1       55.20       53.07      1.28 o
  -2   6   1       11.06       10.94      0.59 o
  -1   6   1        5.99        6.51      0.44 o
   0   6   1        0.50        0.86      0.23 o
   1   6   1        2.70        2.65      0.32 o
   2   6   1        2.70        3.11      0.34 o
  -6   7   1        0.60        0.77      0.44 o
  -5   7   1        0.72        0.50      0.35 o
  -4   7   1        2.00        1.82      0.63 o
  -3   7   1        1.75        1.22      0.28 o
  -2   7   1        1.74        1.08      0.32 o
  -1   7   1        2.12        3.15      0.43 o
   0   7   1        0.32        0.50      0.24 o
   1   7   1        0.98        1.69      0.33 o
  -4   8   1        0.07        0.57      0.51 o
  -3   8   1        2.34        2.83      0.68 o
  -2   8   1       16.49       16.57      1.34 o
  -1   8   1        0.62        0.78      0.35 o
   1  -8   2        0.76        0.76      0.31 o
   2  -8   2        1.08        1.86      0.41 o
   3  -8   2        0.61        0.69      0.53 o
   4  -8   2        0.23       -0.11      0.41 o
  -2  -7   2        0.67        0.62      0.39 o
  -1  -7   2        0.11        0.15      0.23 o
   0  -7   2        4.26        4.47      0.49 o
   1  -7   2        1.43        2.00      0.37 o
   2  -7   2        2.49        2.19      0.74 o
   3  -7   2        1.26        1.29      0.40 o
   4  -7   2        0.26        0.38      0.34 o
   5  -7   2        1.67        1.91      0.51 o
  -2  -6   2        0.11        0.19      0.17 o
  -1  -6   2        1.98        2.18      0.31 o
   0  -6   2        4.79        4.56      0.44 o
   1  -6   2       33.72       35.83      2.24 o
   2  -6   2        4.34        4.17      0.40 o
   3  -6   2        1.94        1.31      0.27 o
   4  -6   2       10.33       12.24      0.95 o
   5  -6   2        0.79        2.00      0.46 o
   6  -6   2        1.16        2.05      0.50 o
  -4  -5   2        0.38        0.40      0.42 o
  -3  -5   2        4.96        4.30      0.29 o
  -2  -5   2        1.46        1.49      0.19 o
  -1  -5   2       13.20       13.46      0.46 o
   0  -5   2       82.28       81.58      1.17 o
   1  -5   2       41.32       39.10      0.69 o
   2  -5   2       17.70       21.19      0.53 o
   3  -5   2        2.22        2.33      0.24 o
   4  -5   2        2.08        2.27      0.35 o
   5  -5   2        0.33        0.24      0.28 o
   6  -5   2        1.74        1.44      0.42 o
  -4  -4   2        4.89        5.60      0.84 o
  -3  -4   2        9.97        9.73      0.49 o
  -2  -4   2        4.08        4.97      0.28 o
  -1  -4   2       18.94       19.08      0.39 o
   0  -4   2      185.75      178.12      1.87 o
   1  -4   2       27.98       28.00      0.56 o
   2  -4   2        8.12        9.07      0.30 o
   3  -4   2        7.07        6.58      0.30 o
   4  -4   2        0.49        0.26      0.15 o
   5  -4   2       23.12       23.10      0.84 o
   6  -4   2        0.50        1.19      0.41 o
   7  -4   2        0.66        0.17      0.49 o
  -5  -3   2        0.61        1.48      0.45 o
  -4  -3   2       19.87       20.79      1.27 o
  -3  -3   2        4.93        4.85      0.15 o
  -2  -3   2        0.84        0.85      0.21 o
  -1  -3   2       33.08       34.84      0.53 o
   0  -3   2       32.23       33.58      0.44 o
   1  -3   2       71.92       78.63      0.88 o
   2  -3   2       13.89       13.47      0.32 o
   3  -3   2        0.57        0.53      0.11 o
   4  -3   2       25.99       26.74      0.50 o
   5  -3   2        7.24        7.41      0.98 o
   6  -3   2        0.12        0.16      0.45 o
   7  -3   2        6.43        7.64      0.78 o
  -6  -2   2        0.02        0.15      0.15 o
  -5  -2   2        1.89        1.71      0.17 o
  -4  -2   2        1.71        1.81      0.12 o
  -3  -2   2       18.66       18.25      0.31 o
  -2  -2   2       17.83       18.69      0.39 o
  -1  -2   2      121.11      120.07      1.27 o
   0  -2   2      118.23      128.58      1.17 o
   1  -2   2      389.32      402.79      3.37 o
   2  -2   2       64.39       65.12      0.75 o
   3  -2   2       10.26       10.01      0.24 o
   4  -2   2       17.65       17.96      0.35 o
   5  -2   2        1.67        1.73      0.23 o
   6  -2   2        3.16        2.62      0.45 o
   7  -2   2        2.24        2.32      0.56 o
  -6  -1   2        1.80        1.85      0.31 o
  -5  -1   2        5.48        5.25      0.25 o
  -4  -1   2        8.33        7.89      0.24 o
  -3  -1   2        4.46        4.43      0.13 o
  -2  -1   2       97.54      100.69      1.02 o
  -1  -1   2       64.41       62.48      0.57 o
   1  -1   2       53.41       51.09      0.60 o
   2  -1   2      158.18      168.01      1.40 o
   3  -1   2       29.56       29.37      0.41 o
   4  -1   2        8.10        8.95      0.28 o
   5  -1   2        5.37        4.47      0.36 o
   6  -1   2        0.50        1.35      0.37 o
   7  -1   2        0.42        0.52      0.46 o
  -7   0   2        0.28        0.07      0.35 o
  -6   0   2        0.95        0.72      0.24 o
  -5   0   2        2.10        1.69      0.18 o
  -4   0   2       22.78       24.54      0.41 o
  -3   0   2       65.48       64.48      0.73 o
  -2   0   2        2.21        2.64      0.09 o
  -1   0   2      109.45      104.30      0.89 o
   0   0   2      187.76      183.71      1.39 o
   1   0   2      188.52      204.23      1.75 o
   2   0   2      252.46      267.52      2.25 o
   3   0   2       25.69       28.49      0.43 o
   4   0   2        0.25        0.47      0.11 o
   5   0   2        6.34        6.62      0.39 o
   6   0   2        0.67        0.67      0.30 o
  -7   1   2        1.71        1.21      0.51 o
  -6   1   2        2.09        1.64      0.50 o
  -5   1   2       75.32       77.44      1.24 o
  -4   1   2        0.99        0.98      0.17 o
  -3   1   2       43.15       43.97      0.47 o
  -2   1   2      371.69      391.55      3.07 o
  -1   1   2      160.04      162.79      1.34 o
   0   1   2       35.29       35.44      0.38 o
   1   1   2       17.27       15.58      0.23 o
   2   1   2       13.52       11.80      0.22 o
   3   1   2       45.12       45.02      0.58 o
   4   1   2        0.16        0.35      0.11 o
   5   1   2        0.13        0.00      0.11 o
   6   1   2        1.50        1.99      0.35 o
  -7   2   2        0.13        0.20      0.30 o
  -6   2   2       25.59       23.18      1.42 o
  -5   2   2        6.31        5.69      0.40 o
  -4   2   2        4.00        4.09      0.28 o
  -3   2   2       64.67       76.74      0.94 o
  -2   2   2      195.47      209.48      2.00 o
  -1   2   2       15.35       14.37      0.45 o
   0   2   2      196.80      207.07      1.79 o
   1   2   2       21.10       19.92      0.33 o
   2   2   2      124.73      116.62      1.35 o
   3   2   2       99.96       94.31      3.04 o
   4   2   2       13.08       13.20      0.31 o
   5   2   2        0.60        0.65      0.16 o
  -7   3   2        0.25        0.21      0.30 o
  -6   3   2        1.36        1.42      0.36 o
  -5   3   2        5.84        6.67      0.64 o
  -4   3   2       43.87       43.64      0.85 o
  -3   3   2       64.78       74.25      1.04 o
  -2   3   2       15.67       15.34      0.39 o
  -1   3   2       53.23       56.07      0.73 o
   0   3   2       11.60       12.22      0.29 o
   1   3   2       94.13       91.92      1.30 o
   2   3   2      167.55      162.55      2.91 o
   3   3   2        9.08        8.47      0.42 o
   4   3   2        0.16        0.29      0.12 o
   5   3   2        2.54        2.61      0.44 o
  -7   4   2        1.82        1.90      0.48 o
  -6   4   2        5.03        5.11      0.48 o
  -5   4   2       55.97       50.78      1.25 o
  -4   4   2        8.72        8.33      0.36 o
  -3   4   2        5.72        5.47      0.29 o
  -2   4   2       41.28       40.83      0.80 o
  -1   4   2       21.36       20.83      0.46 o
   0   4   2       10.70       11.00      0.36 o
   1   4   2        4.64        4.26      0.28 o
   2   4   2        0.82        0.41      0.33 o
   3   4   2        0.83        0.86      0.13 o
   4   4   2        1.28        1.05      0.18 o
  -7   5   2        0.05        0.08      0.51 o
  -6   5   2        5.07        4.38      0.60 o
  -5   5   2       16.43       15.78      1.12 o
  -4   5   2        5.28        4.95      0.36 o
  -3   5   2       11.32       10.59      0.55 o
  -2   5   2       40.66       39.93      0.87 o
  -1   5   2        2.20        2.07      0.25 o
   0   5   2        7.52        6.75      0.41 o
   1   5   2        0.14        0.10      0.15 o
   2   5   2        4.98        5.27      0.41 o
   3   5   2       11.98       13.17      0.60 o
  -6   6   2        0.38        0.19      0.34 o
  -5   6   2        0.05       -0.28      0.28 o
  -4   6   2        0.44        0.04      0.23 o
  -3   6   2        2.53        2.85      0.35 o
  -2   6   2        4.75        5.00      0.42 o
  -1   6   2        0.60        0.41      0.22 o
   0   6   2        2.77        2.58      0.36 o
   1   6   2        9.36        8.43      0.57 o
   2   6   2        7.68        9.34      1.78 o
  -5   7   2        2.11        2.51      0.54 o
  -4   7   2        0.40        0.41      0.30 o
  -3   7   2        0.23        0.20      0.20 o
  -2   7   2        7.75        7.57      0.88 o
  -1   7   2        3.11        3.56      0.60 o
   0   7   2        1.28        0.95      0.30 o
   1   7   2        2.95        2.93      0.61 o
  -3   8   2        9.23        8.24      1.14 o
  -2   8   2        0.02        0.09      0.30 o
   1  -8   3        0.13        0.02      0.37 o
   2  -8   3        0.36        0.11      0.46 o
  -1  -7   3        0.77        0.92      0.30 o
   0  -7   3        0.42        0.40      0.25 o
   1  -7   3        1.00        1.06      0.44 o
   2  -7   3        1.30        1.51      0.35 o
   3  -7   3        0.97        1.31      0.48 o
   4  -7   3        0.32       -0.08      0.32 o
   5  -7   3        4.37        4.53      0.70 o
  -2  -6   3        1.19        1.01      0.27 o
  -1  -6   3        0.23        0.18      0.43 o
   0  -6   3        0.39        0.15      0.20 o
   1  -6   3        5.31        6.08      0.47 o
   2  -6   3        1.51        1.47      0.28 o
   3  -6   3        8.93        7.97      0.77 o
   4  -6   3        1.22        0.94      0.45 o
   5  -6   3        1.37        1.85      0.99 o
  -3  -5   3        3.99        4.19      0.33 o
  -2  -5   3        1.80        2.00      0.24 o
  -1  -5   3        4.01        3.92      0.33 o
   0  -5   3       14.55       13.73      0.46 o
   1  -5   3        3.02        2.77      0.23 o
   2  -5   3       28.99       29.50      0.66 o
   3  -5   3       37.83       33.93      0.97 o
   4  -5   3       10.45       12.18      0.92 o
   5  -5   3        0.38        0.57      0.44 o
   6  -5   3        0.91        0.14      0.50 o
  -4  -4   3       23.94       25.77      0.56 o
  -3  -4   3        4.67        4.38      0.26 o
  -2  -4   3        3.69        3.42      0.38 o
  -1  -4   3       27.40       27.89      0.55 o
   0  -4   3        3.42        3.41      0.20 o
   1  -4   3       18.94       19.59      0.47 o
   2  -4   3       22.28       18.48      0.68 o
   3  -4   3       15.01       16.37      0.47 o
   4  -4   3        0.84        1.19      0.28 o
   5  -4   3        7.20        6.70      0.56 o
   6  -4   3        0.39        0.07      0.40 o
  -5  -3   3       14.10       14.18      0.47 o
  -4  -3   3       11.94       12.17      0.36 o
  -3  -3   3       16.00       16.45      0.41 o
  -2  -3   3        0.55        0.68      0.10 o
  -1  -3   3        3.76        4.13      0.32 o
   0  -3   3        9.35       11.10      0.32 o
   1  -3   3       56.75       56.30      0.85 o
   2  -3   3       20.15       20.53      0.43 o
   3  -3   3       13.55       14.96      0.49 o
   4  -3   3       18.39       18.77      0.53 o
   5  -3   3        5.90        5.87      0.50 o
   6  -3   3        6.24        6.40      0.95 o
  -6  -2   3        0.75        1.36      0.33 o
  -5  -2   3       12.06       12.28      0.63 o
  -4  -2   3        2.17        2.23      0.18 o
  -3  -2   3        6.74        6.79      0.25 o
  -2  -2   3        5.15        5.32      0.19 o
  -1  -2   3       20.68       19.52      0.28 o
   0  -2   3      382.76      405.81      3.64 o
   1  -2   3        7.45        7.54      0.23 o
   2  -2   3       51.22       50.14      0.79 o
   3  -2   3      119.71      115.01      1.31 o
   4  -2   3        8.42        9.10      0.29 o
   5  -2   3        0.32        0.27      0.32 o
   6  -2   3        0.37        0.58      0.34 o
  -6  -1   3        0.24        0.31      0.18 o
  -5  -1   3        6.00        6.80      0.30 o
  -4  -1   3       23.78       21.49      0.40 o
  -3  -1   3        0.79        0.78      0.09 o
  -2  -1   3        6.97        7.28      0.18 o
  -1  -1   3       89.78       98.14      0.94 o
   0  -1   3       87.58       87.74      0.82 o
   1  -1   3        6.63        6.56      0.16 o
   2  -1   3       72.56       71.41      0.82 o
   3  -1   3       32.04       31.93      0.63 o
   4  -1   3        7.94       10.36      0.38 o
   5  -1   3        7.52        7.76      0.64 o
   6  -1   3        0.07        0.36      0.30 o
  -7   0   3        0.69        0.76      0.49 o
  -6   0   3        3.14        2.86      0.39 o
  -5   0   3        3.57        3.52      0.25 o
  -4   0   3       38.87       39.57      0.61 o
  -3   0   3       78.33       79.85      0.87 o
  -2   0   3       94.28      104.99      1.02 o
  -1   0   3       78.74       79.23      0.71 o
   0   0   3       36.79       36.81      0.37 o
   1   0   3       38.87       37.54      0.49 o
   2   0   3       24.33       22.83      0.44 o
   3   0   3       16.52       16.89      0.46 o
   4   0   3        2.24        1.87      0.24 o
   5   0   3        1.35        1.92      0.40 o
   6   0   3        1.13        1.42      0.60 o
  -7   1   3        1.11        1.58      0.55 o
  -6   1   3        3.33        4.41      0.72 o
  -5   1   3       23.68       23.79      0.61 o
  -4   1   3       11.41       11.93      0.28 o
  -3   1   3      101.58      117.87      1.23 o
  -2   1   3      132.05      146.21      1.45 o
  -1   1   3       70.54       69.96      0.66 o
   0   1   3      128.06      129.21      1.18 o
   1   1   3        7.89        8.87      0.22 o
   2   1   3       10.59        9.82      0.22 o
   3   1   3       14.36       14.97      0.31 o
   4   1   3        3.70        3.40      0.28 o
   5   1   3        0.84        0.78      0.28 o
  -7   2   3        3.36        2.85      0.73 o
  -6   2   3        5.86        4.41      0.75 o
  -5   2   3       13.28       12.67      0.70 o
  -4   2   3       22.18       25.62      0.75 o
  -3   2   3      101.22      110.72      1.60 o
  -2   2   3       17.24       18.28      0.40 o
  -1   2   3       18.52       18.13      0.36 o
   0   2   3       49.63       50.13      0.68 o
   1   2   3       20.47       20.71      0.42 o
   2   2   3       49.04       49.67      0.75 o
   3   2   3       16.92       16.04      0.40 o
   4   2   3        6.05        5.79      0.53 o
   5   2   3        9.98       11.83      0.61 o
  -7   3   3        6.30        7.33      2.64 o
  -5   3   3        3.72        3.48      0.50 o
  -4   3   3        2.52        2.15      0.23 o
  -3   3   3       32.17       32.01      0.61 o
  -2   3   3       95.60       95.06      1.44 o
  -1   3   3       18.29       19.13      0.44 o
   0   3   3        3.99        4.09      0.19 o
   1   3   3       13.15       13.11      0.34 o
   2   3   3        6.74        6.80      0.43 o
   3   3   3        4.59        4.55      0.26 o
   4   3   3        8.79        8.75      1.06 o
  -7   4   3        1.69        0.97      0.57 o
  -6   4   3        2.50        2.52      0.37 o
  -5   4   3        9.55        9.09      0.59 o
  -4   4   3        9.96        9.89      0.39 o
  -3   4   3       66.82       65.83      1.03 o
  -2   4   3      197.60      201.17      2.40 o
  -1   4   3       32.63       31.85      0.61 o
   0   4   3        8.09        9.06      0.33 o
   1   4   3       13.63       12.20      0.49 o
   2   4   3        1.25        1.32      0.19 o
   3   4   3       13.31       13.58      0.60 o
  -6   5   3        6.39        5.67      2.01 o
  -5   5   3        3.25        3.66      0.70 o
  -4   5   3       10.55        9.78      0.80 o
  -3   5   3       80.63       81.67      1.70 o
  -2   5   3        3.83        3.14      0.37 o
  -1   5   3        2.27        2.21      0.28 o
   0   5   3        1.40        1.14      0.27 o
   1   5   3       11.52       11.90      0.60 o
   2   5   3       13.05       14.47      0.67 o
   3   5   3        0.22        0.26      0.33 o
  -6   6   3        0.30        0.52      0.37 o
  -5   6   3        0.21        0.10      0.45 o
  -4   6   3        0.02        0.14      0.28 o
  -3   6   3        1.71        1.59      0.29 o
  -2   6   3        1.61        1.71      0.29 o
  -1   6   3        2.90        3.63      0.45 o
   0   6   3        1.39        1.58      0.37 o
   1   6   3        0.85        1.16      0.30 o
   2   6   3        3.79        5.26      0.72 o
  -5   7   3        2.13        2.07      0.53 o
  -4   7   3        0.65        1.01      0.45 o
  -3   7   3        1.78        1.20      0.51 o
  -2   7   3       16.58       19.44      0.97 o
  -1   7   3        0.70        0.66      0.30 o
   0   7   3        2.31        2.76      0.45 o
  -1  -7   4        1.02        0.82      0.52 o
   0  -7   4        5.85        6.35      0.63 o
   1  -7   4       13.55       15.80      2.49 o
   2  -7   4        1.03        0.46      0.42 o
   3  -7   4        0.35        0.16      0.35 o
   4  -7   4        3.13        3.85      1.13 o
  -2  -6   4        2.61        2.22      0.35 o
  -1  -6   4        3.57        5.20      0.93 o
   0  -6   4       12.61       13.97      1.68 o
   1  -6   4        5.52        6.09      0.72 o
   2  -6   4        8.54        9.51      0.83 o
   3  -6   4        1.00        0.68      0.36 o
   4  -6   4        0.51        1.03      0.39 o
   5  -6   4        0.25        0.44      0.81 o
  -3  -5   4        0.25        0.16      0.18 o
  -2  -5   4        1.22        0.95      0.21 o
  -1  -5   4        1.60        1.59      0.31 o
   0  -5   4        4.25        4.28      0.43 o
   1  -5   4        4.94        4.61      0.40 o
   2  -5   4        5.17        3.63      0.40 o
   3  -5   4        2.58        2.57      0.47 o
   4  -5   4        0.42        0.34      0.30 o
   5  -5   4        1.35        1.39      0.44 o
  -4  -4   4        0.44        0.80      0.21 o
  -3  -4   4        0.68        0.57      0.18 o
  -2  -4   4       14.27       13.44      0.48 o
  -1  -4   4       16.99       15.38      0.48 o
   0  -4   4       17.77       16.99      0.54 o
   1  -4   4        2.73        3.92      0.30 o
   2  -4   4        4.68        4.43      0.30 o
   3  -4   4        2.26        2.64      0.36 o
   4  -4   4        1.37        1.41      0.31 o
   5  -4   4        4.27        3.48      0.55 o
   6  -4   4        1.55        0.86      0.57 o
  -5  -3   4        5.37        5.66      0.45 o
  -4  -3   4        1.85        1.75      0.31 o
  -3  -3   4       19.36       19.83      0.63 o
  -2  -3   4       42.88       42.68      0.68 o
  -1  -3   4       21.07       20.04      0.37 o
   0  -3   4        0.64        0.48      0.12 o
   1  -3   4       23.05       22.44      0.89 o
   2  -3   4       51.64       56.10      1.14 o
   3  -3   4       61.15       59.68      1.24 o
   4  -3   4        7.27        8.18      1.16 o
   5  -3   4        1.37        1.27      0.41 o
   6  -3   4        2.24        2.10      0.52 o
  -6  -2   4        3.10        3.49      0.64 o
  -5  -2   4        1.53        1.83      0.26 o
  -4  -2   4       13.75       13.18      0.42 o
  -3  -2   4        9.21        8.71      0.29 o
  -2  -2   4       13.18       13.34      0.36 o
  -1  -2   4       23.70       24.87      0.40 o
   0  -2   4       25.70       23.40      0.53 o
   1  -2   4       15.42       15.63      0.36 o
   2  -2   4      116.86      113.30      1.50 o
   3  -2   4       38.04       36.98      0.77 o
   4  -2   4        3.84        3.62      0.38 o
   5  -2   4        1.47        1.50      0.40 o
   6  -2   4        1.16        1.03      0.43 o
  -6  -1   4        0.46        0.41      0.24 o
  -5  -1   4        7.18        6.29      0.51 o
  -4  -1   4       21.08       21.25      0.54 o
  -3  -1   4       12.25       12.06      0.40 o
  -2  -1   4       20.08       20.31      0.37 o
  -1  -1   4       72.21       77.66      0.83 o
   0  -1   4       41.33       41.86      0.56 o
   1  -1   4       37.01       35.84      0.49 o
   2  -1   4       57.03       57.30      0.88 o
   3  -1   4        3.72        4.16      0.25 o
   4  -1   4        5.48        4.88      0.60 o
   5  -1   4        4.56        5.58      0.60 o
   6  -1   4        0.66        0.60      0.37 o
  -6   0   4        1.15        0.79      0.24 o
  -5   0   4       26.87       26.54      0.77 o
  -4   0   4        0.50        0.41      0.12 o
  -3   0   4       11.69       10.24      0.26 o
  -2   0   4       73.55       77.82      0.85 o
  -1   0   4       18.23       18.29      0.30 o
   0   0   4        8.34        7.52      0.23 o
   1   0   4       17.88       17.06      0.44 o
   2   0   4       38.60       38.82      0.83 o
   3   0   4       31.10       30.79      0.85 o
   4   0   4        1.07        0.86      0.28 o
   5   0   4        0.26        0.05      0.28 o
  -7   1   4        1.36        1.93      0.60 o
  -6   1   4        4.12        5.60      0.87 o
  -5   1   4        7.25        7.14      0.59 o
  -4   1   4        0.39        0.37      0.11 o
  -3   1   4        3.51        4.05      0.24 o
  -2   1   4       36.99       38.98      0.55 o
  -1   1   4       32.03       34.55      0.49 o
   0   1   4       82.84       84.98      0.93 o
   1   1   4       18.92       18.61      0.39 o
   2   1   4       33.64       33.19      0.64 o
   3   1   4       43.88       40.57      1.62 o
   4   1   4        8.82       10.52      0.69 o
   5   1   4        0.48        0.62      0.30 o
  -7   2   4        7.03        7.63      1.11 o
  -6   2   4        2.84        3.13      0.72 o
  -5   2   4        4.37        3.42      0.47 o
  -4   2   4        1.19        0.96      0.33 o
  -3   2   4       17.02       14.99      0.57 o
  -2   2   4       11.17       13.34      0.39 o
  -1   2   4        5.64        5.19      0.23 o
   0   2   4       13.52       13.39      0.41 o
   1   2   4        8.98        9.42      0.37 o
   2   2   4       29.79       29.22      0.53 o
   3   2   4        3.74        3.56      0.40 o
   4   2   4        5.76        6.40      0.55 o
   5   2   4        0.64        0.85      0.46 o
  -7   3   4        4.14        6.24      1.09 o
  -6   3   4        2.09        2.21      0.62 o
  -5   3   4        6.24        5.27      1.14 o
  -4   3   4        1.68        1.90      0.37 o
  -3   3   4        9.67        9.03      0.41 o
  -2   3   4       30.08       32.22      0.73 o
  -1   3   4        6.19        6.80      0.37 o
   0   3   4       13.78       12.61      0.36 o
   1   3   4       22.71       23.02      0.58 o
   2   3   4        6.00        5.75      0.38 o
   3   3   4        5.53        6.09      0.51 o
   4   3   4        0.61        0.44      0.40 o
  -6   4   4        4.58        3.55      0.82 o
  -5   4   4        6.11        6.08      0.67 o
  -4   4   4        9.85       10.15      0.81 o
  -3   4   4       62.73       63.06      1.20 o
  -2   4   4       11.65       11.20      0.40 o
  -1   4   4        9.61        9.03      0.43 o
   0   4   4       50.30       46.89      1.11 o
   1   4   4        3.31        3.03      0.43 o
   2   4   4        0.56        0.60      0.24 o
   3   4   4        2.07        2.02      0.35 o
  -6   5   4        2.31        2.62      0.83 o
  -5   5   4        1.40        0.89      0.36 o
  -4   5   4        6.84        6.49      0.69 o
  -3   5   4        2.98        2.86      0.36 o
  -2   5   4        1.57        1.56      0.29 o
  -1   5   4       18.21       17.45      0.88 o
   0   5   4        4.76        3.60      0.52 o
   1   5   4        2.29        1.90      0.35 o
   2   5   4        3.68        4.18      0.47 o
  -5   6   4        1.08        1.24      0.40 o
  -4   6   4        0.00        0.38      0.31 o
  -3   6   4        4.03        3.84      0.57 o
  -2   6   4       24.80       28.98      1.34 o
  -1   6   4        1.54        1.79      0.38 o
   0   6   4        1.51        1.98      0.39 o
   1   6   4        9.93       11.35      0.81 o
  -4   7   4        4.49        5.30      1.02 o
  -3   7   4       14.09       13.64      1.50 o
  -2   7   4        0.40        0.91      0.58 o
  -1   7   4        0.17        0.44      0.32 o
   1  -7   5        0.09        0.08      0.45 o
   2  -7   5        0.71        0.86      0.55 o
  -2  -6   5        0.24        0.34      0.27 o
  -1  -6   5        3.00        3.14      0.39 o
   0  -6   5        3.94        3.85      0.51 o
   1  -6   5        1.00        0.94      0.33 o
   2  -6   5        6.35        7.30      0.77 o
   3  -6   5        8.57        8.36      0.86 o
   4  -6   5        2.14        2.97      0.60 o
  -3  -5   5        0.69        0.20      0.44 o
  -2  -5   5        2.20        1.58      0.27 o
  -1  -5   5        1.13        1.56      0.27 o
   0  -5   5        2.49        2.42      0.40 o
   1  -5   5        0.99        1.28      0.26 o
   2  -5   5        0.25        0.02      0.26 o
   3  -5   5        0.23        0.09      0.28 o
   4  -5   5        0.25        0.34      0.35 o
   5  -5   5        1.38        1.01      0.43 o
  -4  -4   5        1.04        1.08      0.28 o
  -3  -4   5        8.63        8.03      0.51 o
  -2  -4   5       11.43        7.96      2.41 o
  -1  -4   5        7.43        7.57      0.39 o
   0  -4   5        0.76        1.17      0.29 o
   1  -4   5        1.58        2.02      0.30 o
   2  -4   5        0.40        0.77      0.22 o
   3  -4   5        1.51        1.61      0.45 o
   4  -4   5        3.82        4.93      0.67 o
   5  -4   5        3.15        4.31      0.92 o
  -5  -3   5        0.31        0.22      0.38 o
  -4  -3   5        0.94        1.18      0.24 o
  -3  -3   5        4.17        3.70      0.34 o
  -2  -3   5        4.00        4.71      0.33 o
  -1  -3   5        0.07       -0.01      0.09 o
   0  -3   5        5.87        6.52      0.34 o
   1  -3   5        4.33        3.24      0.23 o
   2  -3   5        0.77        0.46      0.17 o
   3  -3   5        5.14        4.67      0.46 o
   4  -3   5        1.79        2.03      0.52 o
   5  -3   5        6.17        5.17      0.97 o
  -5  -2   5        0.87        1.00      0.24 o
  -4  -2   5        0.63        0.73      0.19 o
  -3  -2   5        0.61        0.84      0.20 o
  -2  -2   5       24.17       23.53      0.72 o
  -1  -2   5       38.11       35.81      0.61 o
   0  -2   5       31.37       30.77      0.66 o
   1  -2   5        8.97        8.55      0.27 o
   2  -2   5       16.66       15.53      0.59 o
   3  -2   5        1.72        1.42      0.29 o
   4  -2   5       13.18       15.09      0.70 o
   5  -2   5        8.18        9.20      1.06 o
  -6  -1   5        0.07        0.30      0.41 o
  -5  -1   5        2.44        2.99      0.33 o
  -4  -1   5        6.20        6.18      0.43 o
  -3  -1   5       53.32       53.36      1.11 o
  -2  -1   5      142.01      142.72      1.63 o
  -1  -1   5       36.93       36.37      0.60 o
   0  -1   5        5.22        5.74      0.22 o
   1  -1   5        4.09        5.22      0.29 o
   2  -1   5        2.06        2.54      0.24 o
   3  -1   5        6.93        6.35      0.48 o
   4  -1   5        1.44        2.10      0.41 o
   5  -1   5        0.42        0.34      0.33 o
  -6   0   5        6.45        5.88      0.58 o
  -5   0   5        0.74        1.10      0.24 o
  -4   0   5        4.12        4.63      0.37 o
  -3   0   5       54.86       56.70      0.83 o
  -2   0   5       41.91       41.39      0.78 o
  -1   0   5       11.87       12.67      0.30 o
   0   0   5        8.08        8.28      0.35 o
   1   0   5        0.23        0.17      0.10 o
   2   0   5        6.02        5.43      0.34 o
   3   0   5       12.89       10.17      0.55 o
   4   0   5        1.27        0.85      0.32 o
   5   0   5        4.88        4.52      0.82 o
  -6   1   5        3.61        2.23      0.63 o
  -5   1   5        3.78        3.55      0.47 o
  -4   1   5        1.97        1.98      0.28 o
  -3   1   5       10.20       10.55      0.39 o
  -2   1   5        6.23        5.98      0.31 o
  -1   1   5       23.18       22.59      0.42 o
   0   1   5       13.52       14.96      0.44 o
   1   1   5        5.50        5.23      0.28 o
   2   1   5       32.49       32.23      0.80 o
   3   1   5        4.01        4.56      0.41 o
   4   1   5        3.25        3.06      0.67 o
  -6   2   5        0.14        0.35      0.46 o
  -5   2   5        1.01        0.83      0.30 o
  -4   2   5        8.58        9.64      0.86 o
  -3   2   5       26.63       26.69      1.24 o
  -2   2   5       40.66       40.50      0.69 o
  -1   2   5        7.29        6.84      0.31 o
   0   2   5       11.24       10.80      0.34 o
   1   2   5        1.02        0.88      0.21 o
   2   2   5        7.70        7.59      0.61 o
   3   2   5        2.16        2.33      0.58 o
   4   2   5        2.29        3.14      0.58 o
  -6   3   5        2.42        3.22      0.83 o
  -5   3   5        6.29        8.86      1.10 o
  -4   3   5        3.83        3.41      0.51 o
  -3   3   5        9.03        9.65      0.78 o
  -2   3   5       52.61       54.32      1.33 o
  -1   3   5       28.42       25.97      0.83 o
   0   3   5       19.17       20.78      0.73 o
   1   3   5        1.25        1.48      0.33 o
   2   3   5        0.21        0.29      0.27 o
   3   3   5        1.83        1.40      0.38 o
  -6   4   5        0.01       -0.19      0.39 o
  -5   4   5        2.94        3.35      0.80 o
  -4   4   5        4.54        4.04      0.82 o
  -3   4   5        7.39        6.91      0.71 o
  -2   4   5        0.99        1.20      0.33 o
  -1   4   5       21.40       20.86      0.77 o
   0   4   5        8.38        7.61      0.64 o
   1   4   5        3.65        3.36      0.60 o
   2   4   5        0.71        0.58      0.28 o
  -5   5   5        4.78        6.05      1.27 o
  -4   5   5        9.26        9.71      0.91 o
  -3   5   5        4.05        4.67      1.12 o
  -2   5   5        6.79        7.09      0.57 o
  -1   5   5        0.39        0.28      0.29 o
   0   5   5        1.07        1.11      0.35 o
   1   5   5        5.12        5.45      0.59 o
  -4   6   5        0.77        0.46      0.38 o
  -3   6   5        1.56        1.59      0.60 o
  -2   6   5        5.75        7.00      1.09 o
  -1   6   5        2.73        3.35      0.54 o
   0   6   5       16.38       19.57      1.02 o
   0  -6   6        0.41        0.24      0.30 o
   1  -6   6        1.45        2.10      0.69 o
   2  -6   6        3.82        4.52      0.95 o
  -2  -5   6        6.28        6.13      0.52 o
  -1  -5   6        5.56        4.86      0.58 o
   0  -5   6        3.11        2.66      0.44 o
   1  -5   6        0.42        0.25      0.30 o
   2  -5   6        0.17        0.49      0.64 o
   3  -5   6        3.65        4.36      1.25 o
   4  -5   6        1.85        2.15      0.76 o
  -3  -4   6        1.58        1.81      0.39 o
  -2  -4   6        3.37        3.81      0.40 o
  -1  -4   6        1.11        0.57      0.22 o
   0  -4   6        0.24        0.16      0.16 o
   1  -4   6        8.44        6.04      0.62 o
   2  -4   6       15.37       16.07      0.95 o
   3  -4   6       16.84       18.99      3.56 o
   4  -4   6        1.98        2.24      0.51 o
  -4  -3   6        0.40        0.48      0.28 o
  -3  -3   6        0.32        0.24      0.20 o
  -2  -3   6        1.42        1.33      0.25 o
  -1  -3   6        1.51        1.48      0.22 o
   0  -3   6        6.81        5.87      0.38 o
   1  -3   6        0.27        0.63      0.19 o
   2  -3   6        6.91        6.15      0.66 o
   3  -3   6        3.14        2.93      0.50 o
   4  -3   6        4.82        3.42      0.78 o
  -5  -2   6        0.05        0.12      0.28 o
  -4  -2   6        1.45        1.75      0.30 o
  -3  -2   6        2.12        1.93      0.29 o
  -2  -2   6        2.58        2.71      0.28 o
  -1  -2   6        4.43        5.23      0.35 o
   0  -2   6       13.36       11.99      0.42 o
   1  -2   6        8.84        9.26      0.60 o
   2  -2   6        0.78        0.49      0.23 o
   3  -2   6        0.33        0.96      0.31 o
   4  -2   6        0.17        0.20      0.33 o
  -5  -1   6        0.05        0.18      0.25 o
  -4  -1   6        0.78        0.76      0.22 o
  -3  -1   6        9.58        8.77      0.47 o
  -2  -1   6        0.55        0.51      0.16 o
  -1  -1   6        2.60        2.68      0.25 o
   0  -1   6       38.53       39.58      0.80 o
   1  -1   6       32.46       29.87      0.82 o
   2  -1   6        8.81        9.57      0.90 o
   3  -1   6        3.10        2.82      0.39 o
   4  -1   6        0.04        0.04      0.32 o
  -5   0   6        3.91        4.42      0.43 o
  -4   0   6        5.38        5.04      0.43 o
  -3   0   6        9.00        9.44      0.46 o
  -2   0   6        5.66        5.10      0.34 o
  -1   0   6       41.05       41.95      0.82 o
   0   0   6       30.76       30.88      0.67 o
   1   0   6        1.20        1.42      0.24 o
   2   0   6        4.36        4.08      0.36 o
   3   0   6        4.79        4.54      0.46 o
   4   0   6        7.00        7.04      1.30 o
  -6   1   6        2.12        2.26      0.70 o
  -5   1   6        1.87        1.73      0.43 o
  -4   1   6        0.32        0.26      0.21 o
  -3   1   6        7.71        6.69      0.51 o
  -2   1   6       20.84       20.76      0.83 o
  -1   1   6        2.65        2.35      0.22 o
   0   1   6        1.97        1.98      0.30 o
   1   1   6       14.76       15.29      0.67 o
   2   1   6        1.18        1.64      0.36 o
   3   1   6        0.52        0.40      0.30 o
   4   1   6        7.87        7.92      0.76 o
  -6   2   6        0.86        0.62      0.56 o
  -5   2   6        0.54        0.60      0.52 o
  -4   2   6        0.91        0.78      0.44 o
  -3   2   6       13.07       13.00      0.96 o
  -2   2   6       17.83       16.60      0.89 o
  -1   2   6        1.71        2.18      0.33 o
   0   2   6       19.11       19.92      0.75 o
   1   2   6       17.39       15.48      0.70 o
   2   2   6        4.96        4.47      0.54 o
   3   2   6        2.73        2.81      0.76 o
  -5   3   6        1.42        1.03      0.40 o
  -4   3   6        1.70        1.70      0.42 o
  -3   3   6       14.82       14.66      1.83 o
  -2   3   6        4.33        4.17      0.58 o
  -1   3   6        3.85        3.74      0.68 o
   0   3   6       12.20       12.69      0.68 o
   1   3   6        0.57        0.36      0.28 o
   2   3   6        0.11        0.11      0.27 o
  -5   4   6        7.82        8.11      1.10 o
  -4   4   6        1.33        1.79      0.47 o
  -3   4   6        8.42        6.22      0.74 o
  -2   4   6        0.99        0.79      0.34 o
  -1   4   6        1.25        1.23      0.29 o
   0   4   6        0.70        0.35      0.32 o
   1   4   6        1.29        1.33      0.50 o
  -4   5   6        3.15        3.45      0.68 o
  -3   5   6        0.52        0.36      0.33 o
  -2   5   6        2.54        2.60      0.73 o
  -1   5   6        0.76        0.69      0.46 o
   0   5   6        0.82        1.09      0.42 o
  -1  -5   7        1.30        1.15      0.55 o
   0  -5   7        0.78        0.49      0.51 o
   1  -5   7        0.75        1.02      0.60 o
   2  -5   7        0.40        0.82      0.41 o
  -2  -4   7        0.08        0.10      0.22 o
  -1  -4   7        1.62        2.08      0.41 o
   0  -4   7        0.14        0.46      0.42 o
   1  -4   7        0.57        0.65      0.37 o
   2  -4   7        3.80        3.82      0.79 o
   3  -4   7        0.24       -0.29      0.32 o
  -3  -3   7        1.34        1.80      0.32 o
  -2  -3   7       10.70       10.63      0.64 o
  -1  -3   7        9.56       11.67      0.66 o
   0  -3   7        4.45        4.18      0.48 o
   1  -3   7        1.91        1.41      0.66 o
   2  -3   7        2.63        3.83      0.72 o
   3  -3   7        0.22        0.20      0.33 o
  -4  -2   7        3.33        3.50      0.53 o
  -3  -2   7        7.38        7.42      0.55 o
  -2  -2   7       17.19       18.74      0.72 o
  -1  -2   7        5.29        4.99      0.47 o
   0  -2   7        6.54        7.11      0.73 o
   1  -2   7        0.99        0.79      0.28 o
   2  -2   7        1.14        2.09      1.27 o
   3  -2   7        0.40        0.44      0.44 o
  -4  -1   7        0.85        0.56      0.25 o
  -3  -1   7        0.20        0.15      0.18 o
  -2  -1   7        1.86        2.17      0.26 o
  -1  -1   7       14.16       13.78      0.61 o
   0  -1   7        8.43        8.26      0.79 o
   1  -1   7        0.69        0.93      0.29 o
   2  -1   7        0.12        0.47      0.28 o
   3  -1   7        1.11        0.50      0.46 o
  -5   0   7        3.22        3.73      0.88 o
  -4   0   7        8.45        8.19      0.73 o
  -3   0   7        2.12        2.17      0.51 o
  -2   0   7        0.11       -0.09      0.22 o
  -1   0   7        0.01        0.13      0.24 o
   0   0   7        2.15        2.16      0.45 o
   1   0   7        3.24        3.82      0.57 o
   2   0   7        0.32        0.51      0.45 o
   3   0   7        0.78        0.17      0.35 o
  -5   1   7        6.84        8.10      1.18 o
  -4   1   7        9.28       10.86      1.33 o
  -3   1   7        1.63        1.79      0.43 o
  -2   1   7        2.89        2.65      0.63 o
  -1   1   7        1.59        1.39      0.38 o
   0   1   7       30.77       30.76      1.33 o
   1   1   7       10.54       10.08      0.93 o
   2   1   7        5.48        6.35      1.05 o
  -5   2   7        2.84        1.81      0.69 o
  -4   2   7        0.85        0.84      0.37 o
  -3   2   7        3.78        2.91      0.52 o
  -2   2   7        6.47        6.20      0.71 o
  -1   2   7       24.68       27.61      2.93 o
   0   2   7       27.34       27.46      1.26 o
   1   2   7        3.00        3.08      0.74 o
   2   2   7        0.34        0.46      0.36 o
  -4   3   7        7.20        5.72      0.76 o
  -3   3   7        0.66        1.28      0.42 o
  -2   3   7        0.27        0.45      0.32 o
  -1   3   7        9.98        9.35      0.89 o
   0   3   7        2.80        2.75      0.73 o
   1   3   7        0.15       -0.35      0.41 o
  -4   4   7        2.99        3.61      0.66 o
  -3   4   7        1.96        2.58      0.57 o
  -2   4   7        0.33        0.19      0.33 o
  -1   4   7        0.64        1.39      0.63 o
   0   4   7        3.38        4.14      0.92 o
  -1  -3   8        0.32        0.25      0.49 o
   0  -3   8        6.98        8.48      0.97 o
   1  -3   8        9.57        9.78      1.04 o
  -2  -2   8        0.08        0.06      0.40 o
  -1  -2   8        0.44        0.82      0.39 o
   0  -2   8        8.90       11.33      1.03 o
   1  -2   8        5.70        5.74      0.61 o
   2  -2   8        1.91        2.14      0.72 o
  -3  -1   8        0.04       -0.11      0.34 o
  -2  -1   8        0.71        1.49      0.45 o
  -1  -1   8        1.94        2.72      0.56 o
   0  -1   8        1.21        1.26      0.43 o
   1  -1   8        0.09        0.30      0.32 o
  -3   0   8        2.53        3.33      0.84 o
  -2   0   8        0.55        0.50      0.37 o
  -1   0   8        0.76        0.87      0.39 o
   0   0   8        0.55        0.73      0.37 o
   1   0   8        0.75        1.31      0.42 o
  -3   1   8        0.36        0.43      0.62 o
  -2   1   8        0.67        0.25      0.33 o
  -1   1   8        2.18        3.34      0.60 o
   0   1   8        0.49        0.41      0.34 o
   1   1   8        1.06        0.62      0.49 o
  -3   2   8        0.49        0.84      0.45 o
  -2   2   8        0.66        0.55      0.37 o
  -1   2   8        5.37        5.30      0.84 o
   0   2   8        0.78        0.97      0.59 o
 
